# Supplementary material for: Spike-Conducting Integrate-and-Fire Model
Source: eNeuro. 2018 Sep 7;5(4):ENEURO.0112-18.2018. doi: 10.1523/ENEURO.0112-18.2018 (PMC6140110; doi:10.1523/ENEURO.0112-18.2018)
Supplement: Supplementary 1 [file sup_enu-eN-TNC-0112-18-s02.zip]

Archive with 10 entries (10 files):
- MatlabCode/ANaxon.m
- MatlabCode/ANsingle.m
- MatlabCode/axonIFextra.m
- MatlabCode/axonIFintra.m
- MatlabCode/axonWBextra.m
- MatlabCode/axonWBintra.m
- MatlabCode/diffusionmatrix.m
- MatlabCode/README.txt
- MatlabCode/singlecompartment.m
- MatlabCode/testaxon.m
